# Supplementary material for: Socio-Psychological and External Factors Influencing Biosecurity Compliance in U.S. Poultry Farming
Source: Vet Sci. 2025 Sep 24;12(10):925. doi: 10.3390/vetsci12100925 (PMC12567621; doi:10.3390/vetsci12100925)
Supplement: Supplementary file 1 [file vetsci-12-00925-s001.zip]

Archive with 1 entries (1 files):
- vetsci-3859723-supplementary.docx
